# Supplementary material for: Modulation of ATP Production Influences Inorganic Polyphosphate Levels in Non-Athletes’ Platelets at the Resting State
Source: Int J Mol Sci. 2022 Sep 25;23(19):11293. doi: 10.3390/ijms231911293 (PMC9570372; doi:10.3390/ijms231911293)
Supplement: Supplementary file 1 [file ijms-23-11293-s001.zip]

Archive with 1 entries (1 files):
- ijms-1863836-supplementary.pdf
